# Supplementary material for: The analysis of the function, diversity, and evolution of the Bacillus phage genome
Source: BMC Microbiol. 2023 Jun 19;23:170. doi: 10.1186/s12866-023-02907-9 (PMC10278307; doi:10.1186/s12866-023-02907-9)
Supplement: Supplementary file 1 — Additional file 1: Table S1. The number of predicted prophages in 178 Bacillus strains. [file 12866_2023_2907_MOESM1_ESM.xlsx]

## Sheet: Sheet1
Table S1 The number of predicted prophages in 178 Bacillus strains
Name	Accession	Number of prophage	Number of intact prophage	Number of questionable prophage	Number of incomplete prophage
Bacillus abyssalis	MTIQ01000000	1	0	1	0
Bacillus acidiceler	SCFN01000000	2	1	1	0
Bacillus acidicola	LWJG01000000	0	0	0	0
Bacillus acidinfaciens	QYTV02000000	2	0	0	2
Bacillus acidiproducens	ARFQ01000000	0	0	0	0
Bacillus aciditolerans	QGHH01000000	4	0	0	4
Bacillus aerius	JACJIG010000000	2	0	0	2
Bacillus aerolatus	WEIO01000000	2	0	0	2
Bacillus aerophilus	CP026008	4	1	0	3
Bacillus aidingensis	AUCI01000000	2	0	0	2
Bacillus albus	SDFS01000000	9	1	0	8
Bacillus alcalophilus	JALP01000000	3	0	1	2
Bacillus alkalitelluris	MTIS01000000	2	0	0	2
Bacillus alkalitolerans	JAAGVZ010000000	1	1	0	0
Bacillus altitudinis	CP054136	4	3	1	0
Bacillus alveayuensis	JYCE01000000	7	1	1	5
Bacillus amyloliquefaciens	CP053376	6	2	1	3
Bacillus andreraoultii	CABKUO010000000	4	1	0	3
Bacillus anthracis	AE017334	4	1	1	2
Bacillus antri	RIAV01000000	5	1	2	2
Bacillus aquiflavi	JAAIWN010000000	3	0	0	3
Bacillus aquimaris	VTEX01000000	2	0	1	1
Bacillus aryabhattai	CP065421	4	1	0	3
Bacillus atrophaeus	CP022653	4	1	1	2
Bacillus aurantiacus	AUCJ01000000	1	0	0	1
Bacillus australimaris	LGYN01000000	0	0	0	0
Bacillus azotoformans	JJRY01000000	6	1	1	4
Bacillus badius	MWMM01000000	3	0	0	3
Bacillus benzoevorans	JACHGK010000000	1	1	0	0
Bacillus beveridgei	CP012502	2	1	0	1
Bacillus bombysepticus	CP007512	2	1	0	1
Bacillus cabrialesii	RJVS01000000	3	1	0	2
Bacillus caeni	SWLG01000000	4	1	1	2
Bacillus camelliae	PIQO01000000	11	0	3	8
Bacillus canaveralius	PGVA01000000	3	0	1	2
Bacillus caseinilyticus	FNPI01000000	1	0	0	1
Bacillus cecembensis	LMBZ01000000	8	3	1	4
Bacillus cellulasensis	CP018574	2	1	0	1
Bacillus cellulosilyticus	ADFH01000000	2	0	2	0
Bacillus cereus	ABDI01000000	1	1	0	0
Bacillus chagannorensis	AUCK01000000	1	0	0	1
Bacillus ciccensis	CP041305	6	0	1	5
Bacillus cihuensis	AYSD00000000	1	0	0	1
Bacillus circulans	CP053989	5	3	0	2
Bacillus clarus	QVOD01000000	12	1	0	11
Bacillus coagulans	CP035305	5	1	1	3
Bacillus coahuilensis	LDYG01000000	2	0	0	2
Bacillus cohnii	CP018866	1	1	0	0
Bacillus crescens	JACRTT010000000	3	2	0	1
Bacillus cytotoxicus	NOKG01000000	7	1	1	5
Bacillus dafuensis	CP042593	1	0	0	1
Bacillus daliensis	FNIL01000000	3	0	0	3
Bacillus drentensis	LUUU01000000	5	0	0	5
Bacillus enclensis	JADZLX010000000	2	0	0	2
Bacillus endophyticus	LWAG01000000	1	0	0	1
Bacillus endozanthoxylicus	VYKL01000000	2	0	0	2
Bacillus farraginis	LMCA01000000	0	0	0	0
Bacillus filamentosus	NQYF01000000	7	0	0	7
Bacillus flexus	CP040367	3	1	0	2
Bacillus fordii	ARGB01000000	2	0	0	2
Bacillus fortis	VEKZ01000000	4	0	2	2
Bacillus freudenreichii	LR134328	3	0	0	3
Bacillus fungorum	NWUW01000000	7	1	0	6
Bacillus funiculus	SCFM01000000	2	0	0	2
Bacillus gaemokensis	LTAQ01000000	9	0	1	8
Bacillus galactosidilyticus	LDJR01000000	4	1	1	2
Bacillus gibsonii	CP017070	4	0	0	4
Bacillus ginsengihumi	JAAIWK010000000	1	1	0	0
Bacillus glennii	QVTD01000000	2	0	0	2
Bacillus glycinifermentans	CP035232	11	5	1	5
Bacillus gobiensis	CP012600	3	2	1	0
Bacillus haikouensis	JABMCR010000000	2	0	0	2
Bacillus halmapalus	MTIT01000000	3	1	0	2
Bacillus halosaccharovorans	MTIR01000000	1	1	0	0
Bacillus halotolerans	CP061284	8	1	2	5
Bacillus haynesii	CP059494	1	1	0	0
Bacillus hisashii	NJGA01000000	0	0	0	0
Bacillus horikoshii	VTEV01000000	6	3	0	3
Bacillus humi	LMBW01000000	1	0	0	1
Bacillus idriensis	CAJFZX010000000	4	3	0	1
Bacillus infantis	VTES01000000	4	1	0	3
Bacillus intestinalis	CP011051	5	1	1	3
Bacillus koreensis	LILC01000000	2	0	0	2
Bacillus korlensis	BCVH01000000	2	0	0	2
Bacillus kyonggiensis	SWBM01000000	4	1	0	3
Bacillus lacisalsi	PDOF01000000	1	0	0	1
Bacillus lacus	WKKI01000000	1	1	0	0
Bacillus lentus	LS483476	1	0	0	1
Bacillus licheniformis	CP000002	4	4	0	0
Bacillus luciferensis	NCTA01000000	0	0	0	0
Bacillus luteolus	JADCLJ010000000	1	0	0	1
Bacillus luteus	JAATHJ010000000	3	1	0	2
Bacillus luti	CP040336	8	0	0	8
Bacillus mangrovi	WMIB01000000	0	0	0	0
Bacillus manliponensis	JOTN01000000	0	0	0	0
Bacillus mannanilyticus	BAMO01000000	3	0	1	2
Bacillus marasmi	CABHPS010000000	2	0	1	1
Bacillus marinisedimentorum	LWBL02000000	1	0	0	1
Bacillus marisflavi	CP047095	1	1	0	0
Bacillus marmarensis	ATAE01000000	2	1	1	0
Bacillus massilioanorexius	CABKRX010000000	4	1	1	2
Bacillus massiliogabonensis	FZRJ01000000	8	3	0	5
Bacillus massilionigeriensis	CABMKG010000000	2	1	0	1
Bacillus massiliosenegalensis	CABKRK010000000	2	0	1	1
Bacillus mediterraneensis	FOJL01000000	4	0	2	2
Bacillus megaterium	CP058255	1	0	1	0
Bacillus mesophilum	WBOT01000000	6	1	1	4
Bacillus mesophilus	JAAIWM010000000	0	0	0	0
Bacillus methanolicus	VTRB01000000	13	1	2	10
Bacillus methylotrophicus	LN999829	2	1	0	1
Bacillus miscanthi	CP042163	4	2	0	2
Bacillus mobilis	JAAFYT010000000	2	0	0	2
Bacillus mojavensis	CP051464	6	1	1	4
Bacillus mycoides	CP031071	12	2	2	8
Bacillus nakamurai	LSAZ01000000	0	0	0	0
Bacillus natronophilus	VCRO01000000	0	0	0	0
Bacillus nealsonii	PISE01000000	7	1	1	5
Bacillus nitratireducens	VEKG01000000	2	0	0	2
Bacillus novalis	LUUR01000000	4	0	0	4
Bacillus obstructivus	MPHG01000000	1	0	0	1
Bacillus oleivorans	OAOP01000000	4	0	0	4
Bacillus oleronius	MTLA01000000	5	1	0	4
Bacillus onubensis	NSEB01000000	1	0	0	1
Bacillus pacificus	NJQG01000000	4	0	1	3
Bacillus panaciterrae	AUMR01000000	1	0	0	1
Bacillus paralicheniformis	CP043501	7	4	0	3
Bacillus paramycoides	JACAXA010000000	3	0	0	3
Bacillus paranthracis	VOVG01000000	4	2	1	1
Bacillus piezotolerans	QNQT01000000	1	0	0	1
Bacillus polygoni	MTSR01000000	2	0	1	1
Bacillus proteolyticus	MACH01000000	4	0	1	3
Bacillus pseudomycoides	VELP01000000	5	0	1	4
Bacillus psychrosaccharolyticus	AJTN02000000	0	0	0	0
Bacillus pumilus	PVQT01000000	2	2	0	0
Bacillus renqingensis	JADDIU010000000	1	0	0	1
Bacillus rubiinfantis	CABKTQ010000000	4	0	1	3
Bacillus safensis	CP043404	11	2	1	8
Bacillus saganii	QVTE01000000	2	0	0	2
Bacillus salacetis	QXIR01000000	1	0	1	0
Bacillus salarius	RBVX01000000	1	0	1	0
Bacillus salsus	FNJU01000000	4	0	0	4
Bacillus shackletonii	JAAIWL010000000	2	0	2	0
Bacillus siamensis	CP066219	5	3	0	2
Bacillus siralis	SWLZ01000000	11	2	2	7
Bacillus smithii	CABKQN010000000	5	0	0	5
Bacillus solimangrovi	MJEH01000000	0	0	0	0
Bacillus solisilvae	BMHB01000000	8	0	0	8
Bacillus sonorensis	LDIP01000000	9	4	1	4
Bacillus sporothermodurans	NAZB01000000	2	0	2	0
Bacillus stratosphericus	JABMIW010000000	2	0	0	2
Bacillus subtilis	AL009126	4	2	0	2
Bacillus swezeyi	QSND01000000	11	3	2	6
Bacillus taeanensis	QOCW01000000	1	0	0	1
Bacillus taiwanensis	BMFK01000000	4	0	1	3
Bacillus taxi	CAJCKN010000000	3	2	0	1
Bacillus tepidiphilus	WIAQ01000000	2	2	0	0
Bacillus tequilensis	CP048852	6	1	1	4
Bacillus terrae	QYTW02000000	9	0	2	7
Bacillus testis	CABKUG010000000	4	0	1	3
Bacillus thermoamylovorans	CP023704	7	0	2	5
Bacillus thermozeamaize	LZRT01000000	0	0	0	0
Bacillus thuringiensis	ACMZ01000000	7	1	0	6
Bacillus timonensis	CABKRH010000000	1	0	1	0
Bacillus toyonensis	WBOP01000000	8	1	1	6
Bacillus tropicus	CP049019	2	1	0	1
Bacillus tuaregi	CABMKA010000000	2	0	2	0
Bacillus urbisdiaboli	MVJM01000000	2	0	0	2
Bacillus urumqiensis	PVNS01000000	1	0	0	1
Bacillus vallismortis	CP026362	10	2	4	4
Bacillus velezensis	CP011937	1	1	0	0
Bacillus vietnamensis	CP047394	6	1	0	5
Bacillus weihaiensis	WTKO01000000	5	2	1	2
Bacillus weihenstephanensis	AAOY01000000	2	1	1	0
Bacillus wiedmannii	AP022643	6	2	1	3
Bacillus wudalianchiensis	MAYT01000000	0	0	0	0
Bacillus xiamenensis	LDHZ01000000	6	1	0	5
Bacillus yapensis	RXNT01000000	1	0	1	0
Bacillus zhangzhouensis	JOTP01000000	0	0	0	0
