# Supplementary material for: The analysis of the function, diversity, and evolution of the Bacillus phage genome
Source: BMC Microbiol. 2023 Jun 19;23:170. doi: 10.1186/s12866-023-02907-9 (PMC10278307; doi:10.1186/s12866-023-02907-9)
Supplement: Supplementary file 2 — Additional file 2: Table S2. A portion of functional proteins carried by Bacillus phage. [file 12866_2023_2907_MOESM2_ESM.xlsx]

## Sheet: Sheet2
Table S2 A portion of functional proteins carried by Bacillus phage
Protein Name	Accession	Name	No_orfs	Description
Proteins involved sporulation	COG2002	AbrB	33	Regulators of stationary/sporulation gene expression
	COG1475	Spo0J	27	Stage 0 sporulation protein J (antagonist of Soj) containing ParB-like nuclease domain
	COG5018	KapD	2	Inhibitor of the KinA pathway to sporulation, predicted exonuclease
	COG2359	SpoVS	1	Stage V sporulation protein SpoVS
	COG3679	COG3679	1	Regulatory protein involved in competence development and sporulation
	COG5577	COG5577	4	Spore coat protein
	COG3773	SleB	3	Cell wall hydrolyses involved in spore germination
	COG1861	SpsF	1	Spore coat polysaccharide biosynthesis protein F, CMP-KDO synthetase homolog
	COG3980	spsG	1	Spore coat polysaccharide biosynthesis protein, predicted glycosyltransferase
Proteins involved in cell wall biogenesis	COG0463	WcaA	30	Glycosyltransferases involved in cell wall biogenesis
	COG0399	WecE	6	Predicted pyridoxal phosphate-dependent enzyme apparently involved in regulation of cell wall biogenesis
	COG1215	COG1215	4	Glycosyltransferases, probably involved in cell wall biogenesis
Hemolytic enterotoxin	COG1272	COG1272	2	Predicted membrane protein, hemolysin III homolog
	COG1253	TlyC	1	Hemolysins and related proteins containing CBS domains
Phospholipase C	COG2755	TesA	13	Lysophospholipase L1 and related esterases
	COG2267	PldB	1	Lysophospholipase
	COG2200	Rtn	6	c-di-GMP phosphodiesterase class I (EAL domain)
	COG0584	UgpQ	6	Glycerophosphoryl diester phosphodiesterase
	COG0737	UshA	2	5'-nucleotidase/2',3'-cyclic phosphodiesterase and related esterases
	COG1182	AcpD	2	Acyl carrier protein phosphodiesterase
	COG2206	COG2206	1	c-di-GMP phosphodiesterase class II (HD-GYP domain)
Metalloprotease	COG3091	SprT	5	Zn-dependent metalloprotease, SprT family
Chitinase	COG3179	COG3179	1	Predicted chitinase
type II/V/VI secretory systems	COG2804	PulE	6	Type II secretory pathway, ATPase PulE/Tfp pilus assembly pathway, ATPase PilB
	COG3267	ExeA	6	Type II secretory pathway, component ExeA (predicted ATPase)
	COG1459	PulF	3	Type II secretory pathway, component PulF
	COG2165	PulG	2	Type II secretory pathway, pseudopilin PulG
	COG4792	EscU	1	Type III secretory pathway, component EscU
	COG3846	TrbL	2	Type IV secretory pathway, TrbL components
