# Supplementary material for: The analysis of the function, diversity, and evolution of the Bacillus phage genome
Source: BMC Microbiol. 2023 Jun 19;23:170. doi: 10.1186/s12866-023-02907-9 (PMC10278307; doi:10.1186/s12866-023-02907-9)
Supplement: Supplementary file 3 — Additional file 3: Table S3. The information of the 36 Bacillus prophages and their host. [file 12866_2023_2907_MOESM3_ESM.xlsx]

## Sheet: Sheet1
Table S3 The information of the 36 Bacillus prophages and their host
Prophage Name	Host Name	Number of intact prophage	Number of questionable prophage	Number of incomplete prophage	Host GenBank assembly accession
Bacillus_anthracis_ATCC_937_Prophage_1	Bacillus_anthracis_ATCC_937	2	0	2	GCA_009831645.1
Bacillus_anthracis_ATCC_937_Prophage_2
Bacillus_anthracis_ATCC_937_Prophage_3
Bacillus_anthracis_ATCC_11966_prophage_1	Bacillus_anthracis_ATCC_11966	2	0	3	GCA_009831565.1
Bacillus_anthracis_ATCC_11966_prophage_2
Bacillus_anthracis_ATCC_11966_prophage_3
Bacillus_cereus_ATCC_4342_Prophage_1	Bacillus_cereus_ATCC_4342	1	0	0	GCA_000832845.1
Bacillus_cereus_ATCC_14579_Prophage_1	Bacillus_cereus_ATCC_14579	3	0	5	GCA_006094295.1
Bacillus_cereus_ATCC_14579_Prophage_2
Bacillus_cereus_ATCC_14579_Prophage_3
Bacillus_pumilus_ATCC_7061_Prophage_1	Bacillus_pumilus_ATCC_7061	1	0	2	GCA_000172815.1
Bacillus_pumilus_ATCC_7061_Prophage_2
Bacillus_pumilus_MTCC_B6033_Prophage_1	Bacillus_pumilus_MTCC_B6033	0	0	3	GCA_000590455.1
Bacillus_pumilus_MTCC_B6033_Prophage_2
Bacillus_pumilus_NCTC10337_prophage_1	Bacillus_pumilus_NCTC10337	1	0	2	GCA_900186955.1
Bacillus_subtilis_ATCC_6051a_prophage_1	Bacillus_subtilis_ATCC_6051a	2	1	5	GCA_003417435.1
Bacillus_subtilis_ATCC_6051a_prophage_2
Bacillus_subtilis_ATCC_6051a_prophage_3
Bacillus_subtilis_ATCC_6051a_prophage_4
Bacillus_subtilis_ATCC_6051a_prophage_5
Bacillus_subtilis_ATCC_6051a_prophage_6
Bacillus_subtilis_ATCC_6051a_prophage_7
Bacillus_subtilis_ATCC_11774_prophage_1	Bacillus_subtilis_ATCC_11774	2	1	4	GCA_004101945.1
Bacillus_subtilis_ATCC_11774_prophage_2
Bacillus_subtilis_ATCC_11774_prophage_3
Bacillus_subtilis_ATCC_11774_prophage_4
Bacillus_thuringiensis_BGSC_4C1_prophage_1	Bacillus_thuringiensis_BGSC_4C1	4	1	2	GCA_001640965.1
Bacillus_thuringiensis_BGSC_4C1_prophage_2
Bacillus_thuringiensis_BGSC_4C1_prophage_3
Bacillus_thuringiensis_BGSC_4C1_prophage_4
Bacillus_thuringiensis_BGSC_4C1_prophage_5
Bacillus_thuringiensis_BGSC_4C1_prophage_6
Bacillus_thuringiensis_BGSC_4Q7rifR_prophage_1	Bacillus_thuringiensis_BGSC_4Q7rifR	1	1	4	GCA_013113775.1
Bacillus_thuringiensis_BGSC_4Q7rifR_prophage_2
Bacillus_thuringiensis_BGSC_4Q7rifR_prophage_3
Bacillus_thuringiensis_BGSC_4Q7rifR_prophage_4
