# Supplementary material for: The analysis of the function, diversity, and evolution of the Bacillus phage genome
Source: BMC Microbiol. 2023 Jun 19;23:170. doi: 10.1186/s12866-023-02907-9 (PMC10278307; doi:10.1186/s12866-023-02907-9)
Supplement: Supplementary file 4 — Additional file 4: Table S4. The information of the 20 lytic phages. [file 12866_2023_2907_MOESM4_ESM.xlsx]

## Sheet: Sheet1
Table S4 The information of the 20 lytic phages
name	accession	Lineage	Host
Bacillus phage Carmel_SA	KY963371.1	Viruses; Duplodnaviria; Heunggongvirae; Uroviricota; Caudoviricetes; Caudovirales; Siphoviridae; Wbetavirus; unclassified Wbetavirus	Bacillus anthracis
Bacillus phage Cherry	DQ222851	Viruses; Duplodnaviria; Heunggongvirae; Uroviricota; Caudoviricetes; Caudovirales; Siphoviridae; Wbetavirus; unclassified Wbetavirus	Bacillus anthracis
Bacillus phage Fah	NC_007814	Viruses; Duplodnaviria; Heunggongvirae; Uroviricota; Caudoviricetes; Caudovirales; Siphoviridae; Wbetavirus; unclassified Wbetavirus	Bacillus anthracis
Bacillus phage v_B-Bak1	MG967616	Viruses; Duplodnaviria; Heunggongvirae; Uroviricota; Caudoviricetes; Caudovirales; Siphoviridae	Bacillus anthracis
Bacillus phage B5S	JN797796	Viruses; Duplodnaviria; Heunggongvirae; Uroviricota; Caudoviricetes; Caudovirales; Herelleviridae; Bastillevirinae; Bequatrovirus	Bacillus cereus
Bacillus phage BceA1	NC_048628	Viruses; Duplodnaviria; Heunggongvirae; Uroviricota; Caudoviricetes; Caudovirales; Siphoviridae	Bacillus cereus
Bacillus phage BCU4	NC_047735	Viruses; Duplodnaviria; Heunggongvirae; Uroviricota; Caudoviricetes; Caudovirales; Herelleviridae; Bastillevirinae; Tsarbombavirus	Bacillus cereus
Bacillus phage Shanette	NC_028983	Viruses; Duplodnaviria; Heunggongvirae; Uroviricota; Caudoviricetes; Caudovirales; Herelleviridae; Spounavirinae; Siminovitchvirus	Bacillus cereus
Bacillus phage Andromeda	NC_020478	Viruses; Duplodnaviria; Heunggongvirae; Uroviricota; Caudoviricetes; Caudovirales; Siphoviridae; Andromedavirus	Bacillus pumilus
Bacillus phage Curly	NC_020479	Viruses; Duplodnaviria; Heunggongvirae; Uroviricota; Caudoviricetes; Caudovirales; Siphoviridae; Andromedavirus	Bacillus pumilus
Bacillus phage Gemini	KC330681	Viruses; Duplodnaviria; Heunggongvirae; Uroviricota; Caudoviricetes; Caudovirales; Siphoviridae; Andromedavirus	Bacillus pumilus
Bacillus phage Taylor	NC_041858	Viruses; Duplodnaviria; Heunggongvirae; Uroviricota; Caudoviricetes; Caudovirales; Siphoviridae; Andromedavirus	Bacillus pumilus
Bacillus phage 000TH010	MN176219	Viruses; Duplodnaviria; Heunggongvirae; Uroviricota;Caudoviricetes; Caudovirales; Siphoviridae.	Bacillus subtilis
Bacillus phage Grass	NC_022771	Viruses; Duplodnaviria; Heunggongvirae; Uroviricota;Caudoviricetes; Caudovirales; Herelleviridae; Bastillevirinae;Nitunavirus.	Bacillus subtilis
Bacillus phage Nf	NC_049976	Viruses; Duplodnaviria; Heunggongvirae; Uroviricota; Caudoviricetes; Caudovirales; Podoviridae; Picovirinae; unclassified Picovirinae	Bacillus subtilis
Bacillus phage PM1	NC_020883	Viruses; Duplodnaviria; Heunggongvirae; Uroviricota; Caudoviricetes; Caudovirales; Siphoviridae; Saundersvirus; unclassified Saundersvirus	Bacillus subtilis
Bacillus phage Aurora	NC_031121	Viruses; Duplodnaviria; Heunggongvirae; Uroviricota;Caudoviricetes; Caudovirales; Podoviridae.	Bacillus thuringiensis
Bacillus phage Evoli	NC_024207	Viruses; Duplodnaviria; Heunggongvirae; Uroviricota; Caudoviricetes; Caudovirales; Herelleviridae; Bastillevirinae; Bastillevirus; Bacillus virus Evoli	Bacillus thuringiensis
Bacillus phage Spock	NC_022763	Viruses; Duplodnaviria; Heunggongvirae; Uroviricota;Caudoviricetes; Caudovirales; Herelleviridae; Bastillevirinae;Bequatrovirus.	Bacillus thuringiensis
Bacillus phage Wes44	NC_048725	Viruses; Duplodnaviria; Heunggongvirae; Uroviricota;Caudoviricetes; Caudovirales; Siphoviridae.	Bacillus thuringiensis
