# Supplementary material for: The analysis of the function, diversity, and evolution of the Bacillus phage genome
Source: BMC Microbiol. 2023 Jun 19;23:170. doi: 10.1186/s12866-023-02907-9 (PMC10278307; doi:10.1186/s12866-023-02907-9)
Supplement: Supplementary file 5 — Additional file 5: Table S5. The homologous sequences of Bacillus lytic phages Carmel_SA, Cherry and Fah were searched in NCBI. [file 12866_2023_2907_MOESM5_ESM.xlsx]

## Sheet: 与Carmel 相似的序列
Table S5 The homologous sequences of Bacillus lytic phages Carmel_SA, Cherry and Fah were searched in NCBI
Description	Scientific Name	Phage Name	Percent identity	Accession	The type of lysis module
Bacillus phage Carmel_SA, complete genome	Bacillus phage Carmel_SA	Bacillus phage Carmel_SA	100	KY963371.1	Ⅰ
Bacillus phage z1a, complete genome	Bacillus phage z1a	Bacillus phage z1a	95.26	MT745956.2	Ⅰ
Bacillus phage F16Ba, complete genome	Bacillus phage F16Ba	Bacillus phage F16Ba	93.98	MT745954.2	Ⅰ
Bacillus cereus D17, complete genome	Bacillus cereus D17	Bacillus cereus D17 prophage 1	93.51	CP009300.1	Ⅰ
Bacillus cereus strain FDAARGOS_797 chromosome, complete genome	Bacillus cereus	Bacillus cereus FDAARGOS_797 prophage 1	93.51	CP053931.1	Ⅰ
Baciilus phage vB_BanS_Booya, complete genome	Baciilus phage vB_BanS_Booya	Baciilus phage vB_BanS_Booya	93.5	OK499999.1	Ⅰ
Bacillus phage Negev_SA, complete genome	Bacillus phage Negev_SA	Bacillus phage Negev_SA	93.44	KY963370.1	Ⅰ
Bacillus Phage vB_BanS_McSteamy, complete genome	Bacillus Phage vB_BanS_McSteamy	Bacillus Phage vB_BanS_McSteamy	93.04	OK499979.1	Ⅰ
Bacillus phage AP631, complete genome	Bacillus phage AP631	Bacillus phage AP631	92.76	MK085976.1	Ⅱ
Bacillus thuringiensis strain NB-176 chromosome, complete genome	Bacillus thuringiensis	Bacillus thuringiensis NB-176 prophage 1	92.36	CP083129.1	Ⅰ
Bacillus thuringiensis strain ZZQ-130 chromosome	Bacillus thuringiensis	Bacillus thuringiensis ZZQ-130 prophage 1	92.34	CP089521.1	Ⅰ
Bacillus thuringiensis serovar morrisoni strain BGSC 4AA1, complete genome	Bacillus thuringiensis serovar morrisoni	Bacillus thuringiensis BGSC 4AA1 prophage 1	92.34	CP010577.1	Ⅰ
Bacillus anthracis phage Gamma isolate d'Herelle, complete genome	Bacillus phage Gamma isolate d'Herelle	Bacillus anthracis phage Gamma isolate d'Herelle	92.19	DQ289556.1	Ⅱ
Bacillus phage J5a, complete genome	Bacillus phage J5a	Bacillus phage J5a	92.09	MT745955.1	Ⅰ
Bacillus phage WBeta, complete genome	Bacillus phage WBeta	Bacillus phage Wbeta	92.05	DQ289555.1	Ⅱ
Bacillus thuringiensis strain L-7601 chromosome, complete genome	Bacillus thuringiensis	Bacillus thuringiensis L-7601 prophage 1	91.98	CP020002.1	Ⅰ
Bacillus anthracis phage Gamma isolate 53, complete genome	Bacillus phage Gamma	Bacillus anthracis phage Gamma isolate 53	91.82	DQ222855.1	Ⅱ
Bacillus anthracis bacteriophage Fah, complete sequence	Bacillus phage Fah	Bacillus anthracis phage Fah	91.82	DQ150593.1	Ⅱ
Bacillus anthracis strain A3783 chromosome, complete genome	Bacillus anthracis	Bacillus anthracis A3783 prophage 1	91.81	CP076201.1	Ⅱ
Bacillus anthracis phage Cherry, complete genome	Bacillus phage Cherry	Bacillus anthracis phage Cherry	91.8	DQ222851.1	Ⅱ
Bacillus anthracis strain 2002013094, complete genome	Bacillus anthracis	Bacillus anthracis 2002013094 prophage 1	91.76	CP009902.1	Ⅰ
Bacillus phage Tavor_SA, complete genome	Bacillus phage Tavor_SA	Bacillus phage Tavor_SA	90.4	KY963369.1	Ⅰ
