# Supplementary material for: The analysis of the function, diversity, and evolution of the Bacillus phage genome
Source: BMC Microbiol. 2023 Jun 19;23:170. doi: 10.1186/s12866-023-02907-9 (PMC10278307; doi:10.1186/s12866-023-02907-9)
Supplement: Supplementary file 6 — Additional file 6: Table S6. Description of homologous sequences of the type I lysis module. [file 12866_2023_2907_MOESM6_ESM.xlsx]

## Sheet: N3UR6Y4M01N-Alignment-Descripti
Table S6 Description of homologous sequences of the type Ⅰ lysis module
Description	Scientific Name	Query Cover	Percent identity	Accession
Bacillus phage Carmel_SA, complete genome	Bacillus phage Carmel_SA	1	99.66	KY963371.1
Bacillus phage Negev_SA, complete genome	Bacillus phage Negev_SA	1	97.41	KY963370.1
Bacillus phage Tavor_SA, complete genome	Bacillus phage Tavor_SA	0.99	97.2	KY963369.1
Bacillus phage z1a, complete genome	Bacillus phage z1a	0.99	96.59	MT745956.2
Bacillus phage F16Ba, complete genome	Bacillus phage F16Ba	1	95.71	MT745954.2
Bacillus Phage vB_BanS_McSteamy, complete genome	Bacillus Phage vB_BanS_McSteamy	1	93.39	OK499979.1
Bacillus cereus strain FDAARGOS_797 chromosome, complete genome	Bacillus cereus	0.99	93.53	CP053931.1
Bacillus cereus D17, complete genome	Bacillus cereus D17	0.99	93.53	CP009300.1
Bacillus thuringiensis serovar morrisoni strain BGSC 4AA1, complete genome	Bacillus thuringiensis serovar morrisoni	0.99	93.25	CP010577.1
Bacillus thuringiensis serovar morrisoni str. 4AA1 chromosome, complete genome	Bacillus thuringiensis serovar morrisoni str. 4AA1	0.99	93.25	CP015310.1
Bacillus thuringiensis strain ZZQ-130 chromosome	Bacillus thuringiensis	0.99	93.25	CP089521.1
Bacillus thuringiensis strain NB-176 chromosome, complete genome	Bacillus thuringiensis	0.99	93.25	CP083129.1
Baciilus phage vB_BanS_Booya, complete genome	Baciilus phage vB_BanS_Booya	0.99	93.24	OK499999.1
Bacillus phage J5a, complete genome	Bacillus phage J5a	0.99	90.92	MT745955.1
Bacillus thuringiensis strain L-7601 chromosome, complete genome	Bacillus thuringiensis	0.99	92.84	CP020002.1
Bacillus phage bg3 alanine amidase gene, complete cds	Bacillus phage bg3	0.71	96.68	EU258893.1
Bacillus phage Wip4 lysin gene, complete cds	Bacillus phage Wip4	0.71	96.5	GU142943.1
Bacillus phage Frp2 N-acetylmuramoyl-L-alanine amidase family 2 protein gene, partial cds	Bacillus phage Frp2	0.71	96.4	GQ214703.1
Bacillus cytotoxicus strain CH_1 chromosome, complete genome	Bacillus cytotoxicus	0.99	79.39	CP024120.1
Bacillus cytotoxicus strain CH_23 chromosome, complete genome	Bacillus cytotoxicus	0.99	79.39	CP024104.1
Bacillus cytotoxicus strain CH_25 chromosome, complete genome	Bacillus cytotoxicus	0.99	79.39	CP024101.1
Bacillus cereus strain SGAir0260 chromosome	Bacillus cereus	0.99	79.22	CP028009.1
Bacillus cereus strain SGAir0263 chromosome, complete genome	Bacillus cereus	0.99	79.24	CP027920.1
Bacillus thuringiensis serovar finitimus YBT-020 chromosome, complete genome	Bacillus thuringiensis serovar finitimus YBT-020	0.99	79.12	CP002508.1
Bacillus paranthracis strain Bt C4 chromosome, complete genome	Bacillus paranthracis	0.99	79.13	CP101135.1
Bacillus sp. SYJ chromosome, complete genome	Bacillus sp. SYJ	0.99	79.04	CP036356.1
Uncultured Caudovirales phage clone 9AX_2, partial genome	uncultured Caudovirales phage	0.99	78.56	MF417893.1
Bacillus thuringiensis strain KF1 chromosome, complete genome	Bacillus thuringiensis	0.99	78.49	CP085409.1
Bacillus sp. FDAARGOS_527 plasmid unnamed3, complete sequence	Bacillus sp. FDAARGOS_527	0.99	78.5	CP033790.1
Bacillus mycoides strain JAS635 chromosome, complete genome	Bacillus mycoides	0.98	78.61	CP036121.1
Bacillus sp. BD59S chromosome, complete genome	Bacillus sp. BD59S	0.99	78.47	CP034686.1
Bacillus nitratireducens strain BM02 chromosome, complete genome	Bacillus nitratireducens	0.99	78.46	CP047366.1
Bacillus paranthracis strain PR1 chromosome, complete genome	Bacillus paranthracis	0.99	78.37	CP040515.1
Bacillus mycoides strain JAS15/1 chromosome, complete genome	Bacillus mycoides	0.99	78.24	CP071811.1
Bacillus mycoides strain BPN09/1 chromosome, complete genome	Bacillus mycoides	0.99	78.18	CP035965.1
Bacillus mycoides strain JAS06/1 chromosome, complete genome	Bacillus mycoides	0.98	78.11	CP072061.1
Bacillus mycoides strain JAS06/1 chromosome, complete genome	Bacillus mycoides	0.98	78.11	CP036057.1
Bacillus thuringiensis YBT-1518, complete genome	Bacillus thuringiensis YBT-1518	0.99	77.77	CP005935.1
Bacillus mycoides strain JAS 83/3 chromosome, complete genome	Bacillus mycoides	0.99	77.85	CP067053.1
Bacillus mycoides strain TH26 chromosome, complete genome	Bacillus mycoides	0.99	77.65	CP037992.1
Bacillus cereus strain MB1 plasmid plasmb1a, complete sequence	Bacillus cereus	0.99	77.41	CP091972.1
Bacillus cereus strain AFA01 plasmid p1, complete sequence	Bacillus cereus	0.99	77.41	CP068725.1
Bacillus cereus strain AFA01 chromosome, complete genome	Bacillus cereus	0.99	77.41	CP068724.1
Bacillus thuringiensis strain XL6 chromosome, complete genome	Bacillus thuringiensis	0.99	77.36	CP013000.1
Bacillus cereus strain GSICC 30237 chromosome, complete genome	Bacillus cereus	0.99	77.31	CP091476.1
Bacillus thuringiensis MC28, complete genome	Bacillus thuringiensis MC28	0.99	77.53	CP003687.1
Bacillus cereus strain CMCC P0011, complete genome	Bacillus cereus	0.99	77.28	CP011153.1
Bacillus cereus strain CMCC P0021, complete genome	Bacillus cereus	0.99	77.28	CP011151.1
Bacillus toyonensis strain HA0190 chromosome, complete genome	Bacillus toyonensis	0.99	77.24	CP087103.1
Bacillus sp. CRB-7 chromosome, complete genome	Bacillus sp. CRB-7	0.98	77.38	CP083749.1
Bacillus cereus strain CH chromosome, complete genome	Bacillus cereus	0.99	77.28	CP068717.1
Bacillus toyonensis strain BV-17 chromosome, complete genome	Bacillus toyonensis	0.99	77.21	CP047044.1
Bacillus wiedmannii strain Bt18679 chromosome, complete genome	Bacillus wiedmannii	0.99	77.32	CP015257.1
Bacillus cereus strain DLOU-Tangshan chromosome, complete genome	Bacillus cereus	0.98	77.23	CP040340.1
Bacillus cereus strain G1-1 chromosome, complete genome	Bacillus cereus	0.98	77.23	CP042929.1
Bacillus mobilis strain ML-A2C4 chromosome, complete genome	Bacillus mobilis	0.98	77.23	CP031443.1
Bacillus cereus 30102 plasmid p30102_1 DNA, complete sequence	Bacillus cereus	0.98	77.23	AP023015.1
Bacillus cereus 30090 plasmid p30090_1 DNA, complete sequence	Bacillus cereus	0.98	77.23	AP023006.1
Bacillus cereus 30052 plasmid p30052_1 DNA, complete sequence	Bacillus cereus	0.98	77.23	AP022987.1
Bacillus cereus J62 DNA, complete genome	Bacillus cereus	0.98	77.23	AP022964.1
Bacillus cereus J2 plasmid pJ2_1 DNA, complete sequence	Bacillus cereus	0.98	77.23	AP022928.1
Bacillus cereus G9842, complete genome	Bacillus cereus G9842	0.98	77.14	CP001186.1
Bacillus tropicus strain LM1212-W3 chromosome, complete genome	Bacillus tropicus	0.97	77.22	CP041071.1
Bacillus thuringiensis LM1212 chromosome, complete genome	Bacillus thuringiensis LM1212	0.97	77.22	CP024771.1
Bacillus tropicus strain LM1212-DB chromosome, complete genome	Bacillus tropicus	0.97	77.22	CP051013.1
Bacillus anthracis strain MCCC 1A02161 chromosome, complete genome	Bacillus anthracis	0.99	77.04	CP031642.1
Bacillus cereus 30102 DNA, complete genome	Bacillus cereus	0.98	77.16	AP023014.1
Bacillus cereus strain FDAARGOS_780 chromosome, complete genome	Bacillus cereus	0.98	77.12	CP053997.1
Bacillus cereus strain FDAARGOS_781 chromosome, complete genome	Bacillus cereus	0.99	77.04	CP053991.1
Bacillus cereus strain AR156, complete genome	Bacillus cereus	0.99	77.01	CP015589.1
Bacillus thuringiensis serovar coreanensis strain ST7, complete genome	Bacillus thuringiensis serovar coreanensis	0.99	76.94	CP016194.1
Bacillus cereus strain S2-8, complete genome	Bacillus cereus	0.98	77.12	CP009605.1
Bacillus cereus strain 3a, complete genome	Bacillus cereus	0.98	77.12	CP009596.1
Bacillus cereus strain HD2.4 chromosome, complete genome	Bacillus cereus	0.99	76.94	CP085506.1
Bacillus cereus strain HD1.4B chromosome, complete genome	Bacillus cereus	0.99	76.94	CP085510.1
Bacillus cereus strain DQ01 chromosome, complete genome	Bacillus cereus	0.99	76.91	CP097351.1
Bacillus toyonensis strain DC11 chromosome, complete genome	Bacillus toyonensis	0.99	76.76	CP103777.1
Bacillus sp. COPE52 chromosome	Bacillus sp. COPE52	0.97	76.92	CP031292.1
Bacillus cereus strain K8 chromosome, complete genome	Bacillus cereus	0.99	76.7	CP016595.1
Bacillus thuringiensis strain 4F5 chromosome, complete genome	Bacillus thuringiensis	0.98	76.8	CP106947.1
Bacillus toyonensis strain JAS03/3 chromosome, complete genome	Bacillus toyonensis	0.99	76.67	CP036052.1
Bacillus mycoides strain BPN37/1 chromosome, complete genome	Bacillus mycoides	0.99	76.71	CP035999.1
Bacillus cereus strain CF4-51 chromosome, complete genome	Bacillus cereus	0.98	76.78	CP063158.1
Bacillus sp. FDAARGOS_235 chromosome, complete genome	Bacillus sp. FDAARGOS_235	0.99	76.64	CP020437.2
Bacillus mycoides strain N4/130 plasmid p3, complete sequence	Bacillus mycoides	0.99	76.35	CP093838.1
Bacillus tropicus strain FDAARGOS_782 chromosome, complete genome	Bacillus tropicus	0.98	76.37	CP053955.1
Bacillus cereus ATCC 4342, complete genome	Bacillus cereus ATCC 4342	0.98	76.37	CP009628.1
Bacillus sp. ZJS3 chromosome, complete genome	Bacillus sp. ZJS3	0.99	75.85	CP094455.1
Bacillus toyonensis strain JAS411 chromosome, complete genome	Bacillus toyonensis	0.99	75.79	CP036111.1
Bacillus toyonensis strain JAS13/1 chromosome, complete genome	Bacillus toyonensis	0.99	75.79	CP036090.1
Bacillus sp. NP247 chromosome, complete genome	Bacillus sp. NP247	0.97	75.92	CP076653.1
Bacillus mycoides strain BPN37/2 chromosome, complete genome	Bacillus mycoides	0.97	75.98	CP036004.1
Bacillus cereus strain JEM-2, complete genome	Bacillus cereus	0.99	75.71	CP018935.1
Bacillus cereus strain ISSFR-9F, complete genome	Bacillus cereus	0.99	75.71	CP018933.1
Bacillus cereus strain ISSFR-3F, complete genome	Bacillus cereus	0.99	75.71	CP018931.1
Bacillus cereus strain CPT56D-587-MTF chromosome, complete genome	Bacillus cereus	0.99	75.54	CP090081.1
Bacillus thuringiensis strain KNU-07, complete genome	Bacillus thuringiensis	0.98	75.63	CP016588.1
Bacillus cereus strain SRCM116293 chromosome, complete genome	Bacillus cereus	0.99	75.56	CP106675.1
Bacillus thuringiensis LM1212 plasmid pLM1, complete sequence	Bacillus thuringiensis LM1212	0.84	77.51	CP024772.1
Bacillus mycoides strain BPN58/4 plasmid p53	Bacillus mycoides	0.98	75.03	CP036042.1
