# Supplementary material for: The analysis of the function, diversity, and evolution of the Bacillus phage genome
Source: BMC Microbiol. 2023 Jun 19;23:170. doi: 10.1186/s12866-023-02907-9 (PMC10278307; doi:10.1186/s12866-023-02907-9)
Supplement: Supplementary file 7 — Additional file 7: Table S7. Description of homologous sequences of the type II lysis module. [file 12866_2023_2907_MOESM7_ESM.xlsx]

## Sheet: MYMUGCMG016-Alignment-Descripti
Table S7 Description of homologous sequences of the type Ⅱ lysis module
Description	Scientific Name	Query Cover	Percent identity	Accession
Bacillus anthracis strain 2002013094, complete genome	Bacillus anthracis	1	99.91	CP009902.1
Bacillus anthracis strain A3783 chromosome, complete genome	Bacillus anthracis	1	99.91	CP076201.1
Bacillus anthracis phage Gamma isolate 53, complete genome	Bacillus phage Gamma	1	99.91	DQ222855.1
Bacillus anthracis phage Gamma isolate 51, complete genome	Bacillus phage Gamma	1	99.91	DQ222853.1
Bacillus anthracis phage Cherry, complete genome	Bacillus phage Cherry	1	99.91	DQ222851.1
Bacillus anthracis bacteriophage Fah, complete sequence	Bacillus phage Fah	1	99.91	DQ150593.1
Bacillus anthracis phage Gamma isolate d'Herelle, complete genome	Bacillus phage Gamma isolate d'Herelle	1	99.91	DQ289556.1
Bacillus phage WBeta, complete genome	Bacillus phage WBeta	1	99.91	DQ289555.1
Bacteriophage gamma putative terminase small subunit	Bacillus phage Gamma	1	99.91	DQ221100.2
Bacillus phage AP631, complete genome	Bacillus phage AP631	1	99.65	MK085976.1
Bacillus wiedmannii bv. thuringiensis strain FCC41 chromosome, complete genome	Bacillus wiedmannii bv. thuringiensis	1	97.61	CP024684.1
Bacillus phage BVE2, complete genome	Bacillus phage BVE2	1	95.04	MG584725.1
Bacillus sp. CRB-7 chromosome, complete genome	Bacillus sp. CRB-7	1	95.04	CP083749.1
Bacillus wiedmannii strain Bt18679 chromosome, complete genome	Bacillus wiedmannii	1	90.72	CP015257.1
Bacillus anthracis strain 17OD930 chromosome, complete genome	Bacillus anthracis	1	87.54	CP029323.1
Bacillus anthracis strain FDAARGOS_695 chromosome	Bacillus anthracis	1	87.46	CP054816.1
Bacillus anthracis strain FDAARGOS_702 chromosome	Bacillus anthracis	1	87.46	CP054800.1
Bacillus anthracis strain FDAARGOS_703 chromosome	Bacillus anthracis	1	87.46	CP054797.1
Bacillus anthracis strain FDAARGOS_699 chromosome	Bacillus anthracis	1	87.46	CP050973.1
Bacillus anthracis strain FDAARGOS_697 chromosome	Bacillus anthracis	1	87.46	CP050972.1
Bacillus anthracis strain FDAARGOS_696 chromosome	Bacillus anthracis	1	87.46	CP050971.1
Bacillus anthracis strain FDAARGOS_694 chromosome	Bacillus anthracis	1	87.46	CP050970.1
Bacillus anthracis str. BF1 chromosome, complete genome	Bacillus anthracis str. BF1	1	87.46	CP047131.1
Bacillus anthracis strain FDAARGOS_704 chromosome, complete genome	Bacillus anthracis	1	87.46	CP047111.1
Bacillus anthracis strain FDAARGOS_705 chromosome, complete genome	Bacillus anthracis	1	87.46	CP047107.1
Bacillus anthracis strain FDAARGOS_706 chromosome, complete genome	Bacillus anthracis	1	87.46	CP047104.1
Bacillus anthracis strain FDAARGOS_700 chromosome, complete genome	Bacillus anthracis	1	87.46	CP047099.1
Bacillus anthracis strain FDAARGOS_701 chromosome, complete genome	Bacillus anthracis	1	87.46	CP047098.1
Bacillus anthracis strain FDAARGOS_698 chromosome, complete genome	Bacillus anthracis	1	87.46	CP047097.1
Bacillus anthracis PCr DNA, complete genome	Bacillus anthracis	1	87.46	AP019731.1
Bacillus anthracis CZC5 DNA, complete genome	Bacillus anthracis	1	87.46	AP018443.1
Bacillus anthracis strain London_499 chromosome, complete genome	Bacillus anthracis	1	87.46	CP029805.1
Bacillus anthracis strain FDAARGOS_341 chromosome, complete genome	Bacillus anthracis	1	87.46	CP022044.2
Bacillus anthracis strain 14RA5914, complete genome	Bacillus anthracis	1	87.46	CP023001.1
Bacillus anthracis strain Sterne 34F2 genome	Bacillus anthracis	1	87.46	CP019726.1
Bacillus anthracis strain SPV842_15, complete genome	Bacillus anthracis	1	87.46	CP019588.1
Bacillus anthracis strain Tyrol 4675 chromosome, complete genome	Bacillus anthracis	1	87.46	CP018903.1
Bacillus anthracis str. A16R, complete genome	Bacillus anthracis str. A16R	1	87.46	CP001974.2
Bacillus anthracis str. A16, complete genome	Bacillus anthracis str. A16	1	87.46	CP001970.2
Bacillus anthracis strain PR10-4 chromosome, complete genome	Bacillus anthracis	1	87.46	CP012728.1
Bacillus anthracis strain PR09-4 chromosome, complete genome	Bacillus anthracis	1	87.46	CP012727.1
Bacillus anthracis strain PR09-1 chromosome, complete genome	Bacillus anthracis	1	87.46	CP012726.1
Bacillus anthracis strain PR08 chromosome, complete genome	Bacillus anthracis	1	87.46	CP012725.1
Bacillus anthracis strain PR07 chromosome, complete genome	Bacillus anthracis	1	87.46	CP012724.1
Bacillus anthracis strain PR06 chromosome, complete genome	Bacillus anthracis	1	87.46	CP012723.1
Bacillus anthracis strain PR05 chromosome, complete genome	Bacillus anthracis	1	87.46	CP012722.1
Bacillus anthracis strain PR02 chromosome, complete genome	Bacillus anthracis	1	87.46	CP012721.1
Bacillus anthracis strain PR01 chromosome, complete genome	Bacillus anthracis	1	87.46	CP012720.1
Bacillus anthracis strain Parent1 chromosome, complete genome	Bacillus anthracis	1	87.46	CP012730.1
Bacillus anthracis strain Parent2 chromosome, complete genome	Bacillus anthracis	1	87.46	CP012729.1
Bacillus anthracis strain Tangail-1, complete genome	Bacillus anthracis	1	87.46	CP015779.1
Bacillus anthracis strain Stendal chromosome, complete genome	Bacillus anthracis	1	87.46	CP014179.1
Bacillus anthracis strain Larissa, complete genome	Bacillus anthracis	1	87.46	CP012519.1
Bacillus anthracis DNA, nearly complete genome, strain: Shikan-NIID	Bacillus anthracis	1	87.46	AP014833.1
Bacillus anthracis strain A1144, complete genome	Bacillus anthracis	1	87.46	CP010852.1
Bacillus anthracis strain Canadian_bison, complete genome	Bacillus anthracis	1	87.46	CP010322.1
Bacillus anthracis strain Ames, complete genome	Bacillus anthracis	1	87.46	CP009981.1
Bacillus anthracis str. V770-NP-1R, complete genome	Bacillus anthracis str. V770-NP-1R	1	87.46	CP009598.1
Bacillus anthracis strain BA1035, complete genome	Bacillus anthracis	1	87.46	CP009700.1
Bacillus anthracis strain BA1015, complete genome	Bacillus anthracis	1	87.46	CP009544.1
Bacillus anthracis str. Sterne, complete genome	Bacillus anthracis str. Sterne	1	87.46	CP009541.1
Bacillus anthracis strain RA3, complete genome	Bacillus anthracis	1	87.46	CP009697.1
Bacillus anthracis strain Pasteur, complete genome	Bacillus anthracis	1	87.46	CP009476.1
Bacillus anthracis strain SK-102, complete genome	Bacillus anthracis	1	87.46	CP009464.1
Bacillus anthracis strain CVCC40205 chromosome, complete genome	Bacillus anthracis	1	87.46	CP096827.1
Bacillus anthracis strain CVCC40202 chromosome, complete genome	Bacillus anthracis	1	87.46	CP096824.1
Bacillus anthracis strain Vollum chromosome, complete genome	Bacillus anthracis	1	87.46	CP076225.1
Bacillus anthracis strain A159 chromosome, complete genome	Bacillus anthracis	1	87.46	CP076222.1
Bacillus anthracis strain AF039 chromosome, complete genome	Bacillus anthracis	1	87.46	CP076219.1
Bacillus anthracis strain SA020 chromosome, complete genome	Bacillus anthracis	1	87.46	CP076216.1
Bacillus anthracis strain A0777 chromosome, complete genome	Bacillus anthracis	1	87.46	CP076213.1
Bacillus anthracis strain A1074 chromosome, complete genome	Bacillus anthracis	1	87.46	CP076210.1
Bacillus anthracis strain Pollino 3734 chromosome, complete genome	Bacillus anthracis	1	87.46	CP076207.1
Bacillus anthracis strain 3-IZSLT chromosome, complete genome	Bacillus anthracis	1	87.46	CP076204.1
Bacillus anthracis strain Tangail-4/2 chromosome, complete genome	Bacillus anthracis	1	87.46	CP076198.1
Bacillus anthracis strain 188678-1 chromosome, complete genome	Bacillus anthracis	1	87.46	CP076195.1
Bacillus anthracis strain UR-1 chromosome, complete genome	Bacillus anthracis	1	87.46	CP076192.1
Bacillus anthracis strain Pasteur chromosome, complete genome	Bacillus anthracis	1	87.46	CP076190.1
Bacillus anthracis str. BF1 chromosome, complete genome	Bacillus anthracis str. BF1	1	87.46	CP076187.1
Bacillus anthracis strain A49 chromosome, complete genome	Bacillus anthracis	1	87.46	CP076184.1
Bacillus anthracis strain A27 chromosome, complete genome	Bacillus anthracis	1	87.46	CP076181.1
Bacillus anthracis strain BUL 12 chromosome, complete genome	Bacillus anthracis	1	87.46	CP076178.1
Bacillus anthracis strain BUL 32 chromosome, complete genome	Bacillus anthracis	1	87.46	CP076176.1
Bacillus anthracis strain A178 chromosome, complete genome	Bacillus anthracis	1	87.46	CP076173.1
Bacillus anthracis strain A166 chromosome, complete genome	Bacillus anthracis	1	87.46	CP076167.1
Bacillus anthracis strain BUL 14 chromosome, complete genome	Bacillus anthracis	1	87.46	CP076163.1
Bacillus anthracis strain 4-IZSLT chromosome, complete genome	Bacillus anthracis	1	87.46	CP076160.1
Bacillus anthracis strain A87 chromosome, complete genome	Bacillus anthracis	1	87.46	CP076157.1
Bacillus anthracis strain BUL 16 chromosome, complete genome	Bacillus anthracis	1	87.46	CP076154.1
Bacillus anthracis strain BUL 31 chromosome, complete genome	Bacillus anthracis	1	87.46	CP076151.1
Bacillus anthracis strain BUL 19 chromosome, complete genome	Bacillus anthracis	1	87.46	CP076148.1
Bacillus anthracis strain BUL 40 chromosome, complete genome	Bacillus anthracis	1	87.46	CP076146.1
Bacillus anthracis strain 3016 chromosome, complete genome	Bacillus anthracis	1	87.46	CP076144.1
Bacillus anthracis strain A29 chromosome, complete genome	Bacillus anthracis	1	87.46	CP076141.1
Bacillus anthracis strain A182 chromosome, complete genome	Bacillus anthracis	1	87.46	CP076138.1
Bacillus anthracis strain Tyrol 3520 chromosome, complete genome	Bacillus anthracis	1	87.46	CP076728.1
Bacillus anthracis strain ChBA30D chromosome, complete genome	Bacillus anthracis	1	87.46	CP091767.1
Bacillus anthracis strain PNO2D1 chromosome, complete genome	Bacillus anthracis	1	87.46	CP091765.1
Bacillus anthracis strain PNO2 chromosome, complete genome	Bacillus anthracis	1	87.46	CP091762.1
Bacillus anthracis strain STI1 chromosome, complete genome	Bacillus anthracis	1	87.46	CP066168.1
