# Supplementary material for: The analysis of the function, diversity, and evolution of the Bacillus phage genome
Source: BMC Microbiol. 2023 Jun 19;23:170. doi: 10.1186/s12866-023-02907-9 (PMC10278307; doi:10.1186/s12866-023-02907-9)
Supplement: Supplementary file 8 — Additional file 8: Table S8. The blast result of some several functionally annotated gene sequences from NCBI. [file 12866_2023_2907_MOESM8_ESM.xlsx]

## Sheet: Sheet1
Table S8 The blast result of some several functionally annotated gene sequences from NCBI
Host Name	Gene Name	Function Description	Blast Description	Max Score	Total Score	Query Cover	Per. ident	Accession
Bacillus phage Carmel_SA	beta-galactosidase	Involved in galactan degradation (PubMed:27501980). Hydrolyzes galactooligosaccharides released by the endo-beta-1,4-galactanase GanB from galactan (PubMed:17056685, PubMed:27501980). Degrades galactotetraose, galactotriose and galactobiose, generating galactose as the end product (PubMed:27501980). It is unable to use lactose (PubMed:17056685).	Bacillus phage Carmel_SA, complete genome	1452	1452	1	100	KY963371.1
			Bacillus phage F16Ba, complete genome	1205	1205	0.99	94.39	MT745954.2
			Bacillus thuringiensis strain XL6 chromosome, complete genome	1166	1166	0.99	93.49	CP013000.1
			Bacillus sp. CRB-7 chromosome, complete genome	1166	1166	0.99	93.49	CP083749.1
			Bacillus tropicus strain CK18 plasmid unnamed1, complete sequence	1149	1149	0.99	93.11	CP085400.1
			Bacillus thuringiensis strain HD1011 plasmid 1, complete sequence	1133	1133	0.99	92.73	CP009336.1
			Bacillus sp. N5-665 strain N5/665 plasmid p1, complete sequence	1077	2029	0.99	91.45	CP093325.1
			Bacillus thuringiensis strain FDAARGOS_795 chromosome, complete genome	1055	1055	0.99	90.94	CP053980.1
			Bacillus thuringiensis strain HD1011, complete genome	1055	1055	0.99	90.94	CP009335.1
			Bacillus cereus strain BC07 chromosome, complete genome	1055	1180	0.99	90.94	CP072769.1
			Bacillus thuringiensis strain KF1 chromosome, complete genome	1026	2152	0.98	90.49	CP085409.1
			Bacillus thuringiensis strain CTC chromosome, complete genome	1007	1007	0.99	90	CP013274.1
			Bacillus cereus strain FM1, complete genome	1007	1132	0.99	90	CP009369.1
			Bacillus tropicus strain FDAARGOS_920 chromosome, complete genome	1007	1132	0.99	90	CP065739.1
			Bacillus wiedmannii strain JAS08/1 chromosome, complete genome	1005	1005	0.99	89.8	CP036073.1
			Bacillus sp. SYJ chromosome, complete genome	990	1104	0.99	89.62	CP036356.1
			Bacillus paranthracis strain MN1F chromosome, complete genome	979	1106	0.99	89.36	CP048687.1
			Bacillus paranthracis strain CFSAN068816 chromosome, complete genome	979	1106	0.99	89.36	CP045777.1
			Bacillaceae bacterium C05 chromosome, complete genome	979	1106	0.99	89.27	CP045537.1
			Bacillaceae bacterium C02 chromosome, complete genome	979	1106	0.99	89.27	CP045533.1
			Bacillus sp. FDAARGOS_527 chromosome, complete genome	979	1106	0.99	89.27	CP033795.1
			Bacillus paranthracis strain SSBC101 chromosome, complete genome	979	1106	0.99	89.27	CP099801.1
			Bacillus cereus MRY14-0075 DNA, complete genome	979	1106	0.99	89.27	AP022894.1
			Bacillus paranthracis strain BCCL1 chromosome	979	1106	0.99	89.36	CP069244.1
			Bacillus cereus strain EFR-1 chromosome	979	1106	0.99	89.27	CP064072.1
			Bacillus paranthracis strain EFR-4 chromosome	979	1106	0.99	89.27	CP064079.1
			Bacillus cereus NC7401 genomic DNA, complete genome	979	1106	0.99	89.27	AP007209.1
			Bacillus cereus AH187, complete genome	979	1106	0.99	89.27	CP001177.1
			Bacillus wiedmannii strain SR52 chromosome, complete genome	977	977	0.99	89.16	CP032365.1
			Bacillus wiedmannii strain Bt18679 chromosome, complete genome	976	976	0.98	89.33	CP015257.1
			Bacillus paranthracis strain NCCP 14796 chromosome, complete genome	972	1099	0.99	89.14	CP041750.1
			Bacillus paranthracis strain BC307 chromosome, complete genome	972	1099	0.99	89.14	CP047085.1
			Bacillus mobilis strain ML-A2C4 chromosome, complete genome	972	972	0.99	89.03	CP031443.1
			Bacillus cereus 30102 DNA, complete genome	972	972	0.99	89.03	AP023014.1
			Bacillus cereus strain FT9, complete genome	963	2038	0.99	88.99	CP008712.1
			Bacillus cereus ATCC 10987, complete genome	963	2038	0.99	88.99	AE017194.1
			Bacillus wiedmannii strain JAS07/5 chromosome, complete genome	957	957	0.99	88.83	CP036070.1
			Bacillus wiedmannii bv. thuringiensis strain FCC41 chromosome, complete genome	952	952	0.99	88.7	CP024684.1
			Bacillus cereus FRI-35, complete genome	952	1071	0.99	88.72	CP003747.1
			Bacillus pacificus strain NCCP 15909 chromosome, complete genome	946	1796	0.99	88.59	CP041979.1
Bacillus phage Carmel_SA	dimeric dUTPase	dUTPases (Duts) are thought to be ubiquitous enzymes that regulate cellular dUTP levels to prevent the misincorporation of uracil into DNA. recently, Duts have been involved in the control of several relevant cellular processes, including the transfer of mobile genetic elements, regulation of the immune system, autoimmunity, or apoptosis, suggesting that they perform regulatory functions.	Bacillus phage Carmel_SA, complete genome	1003	1003	1	100	KY963371.1
			Bacillus phage F16Ba, complete genome	915	915	1	97.05	MT745954.2
			Bacillus phage z1a, complete genome	893	893	1	96.32	MT745956.2
			Bacillus phage Tavor_SA, complete genome	869	869	0.99	95.57	KY963369.1
			Baciilus phage vB_BanS_Booya, complete genome	859	859	1	95.21	OK499999.1
			Bacillus phage J5a, complete genome	859	859	1	95.21	MT745955.1
			Bacillus thuringiensis strain L-7601 chromosome, complete genome	848	848	1	94.84	CP020002.1
			Bacillus thuringiensis serovar morrisoni strain BGSC 4AA1, complete genome	848	848	1	94.84	CP010577.1
			Bacillus thuringiensis serovar morrisoni str. 4AA1 chromosome, complete genome	848	848	1	94.84	CP015310.1
			Bacillus thuringiensis strain ZZQ-130 chromosome	848	848	1	94.84	CP089521.1
			Bacillus thuringiensis strain NB-176 chromosome, complete genome	848	848	1	94.84	CP083129.1
			Bacillus Phage vB_BanS_McSteamy, complete genome	832	832	1	94.29	OK499979.1
			Bacillus phage AP631, complete genome	804	804	1	93.37	MK085976.1
			Bacillus phage Negev_SA, complete genome	776	776	1	92.46	KY963370.1
			Bacillus cereus strain FDAARGOS_797 chromosome, complete genome	765	1531	1	92.1	CP053931.1
			Bacillus anthracis strain 2002013094, complete genome	765	1531	1	92.1	CP009902.1
			Bacillus cereus D17, complete genome	765	765	1	92.1	CP009300.1
			Bacillus anthracis strain A3783 chromosome, complete genome	765	765	1	92.1	CP076201.1
			Bacillus anthracis phage Gamma isolate 53, complete genome	765	765	1	92.1	DQ222855.1
			Bacillus anthracis phage Gamma isolate 51, complete genome	765	765	1	92.1	DQ222853.1
			Bacillus anthracis phage Cherry, complete genome	765	765	1	92.1	DQ222851.1
			Bacillus anthracis phage Gamma isolate d'Herelle, complete genome	765	765	1	92.1	DQ289556.1
			Bacillus phage WBeta, complete genome	765	765	1	92.1	DQ289555.1
			Bacillus anthracis phage Gamma collagen region, complete sequence	765	765	1	92.1	DQ222854.1
Bacillus phage Cherry	Dimeric dUTPase	dUTPases (Duts) are thought to be ubiquitous enzymes that regulate cellular dUTP levels to prevent the misincorporation of uracil into DNA. recently, Duts have been involved in the control of several relevant cellular processes, including the transfer of mobile genetic elements, regulation of the immune system, autoimmunity, or apoptosis, suggesting that they perform regulatory functions.	Bacillus anthracis strain 2002013094, complete genome	1003	2007	1	100	CP009902.1
			Bacillus anthracis strain A3783 chromosome, complete genome	1003	1003	1	100	CP076201.1
			Bacillus anthracis phage Gamma isolate 53, complete genome	1003	1003	1	100	DQ222855.1
			Bacillus anthracis phage Gamma isolate 51, complete genome	1003	1003	1	100	DQ222853.1
			Bacillus anthracis phage Cherry, complete genome	1003	1003	1	100	DQ222851.1
			Bacillus anthracis phage Gamma isolate d'Herelle, complete genome	1003	1003	1	100	DQ289556.1
			Bacillus phage WBeta, complete genome	1003	1003	1	100	DQ289555.1
			Bacillus anthracis phage Gamma collagen region, complete sequence	1003	1003	1	100	DQ222854.1
			Bacillus phage Negev_SA, complete genome	843	843	1	94.66	KY963370.1
			Bacillus cereus strain FDAARGOS_797 chromosome, complete genome	821	1642	1	93.92	CP053931.1
			Bacillus cereus D17, complete genome	821	821	1	93.92	CP009300.1
			Bacillus phage AP631, complete genome	809	809	1	93.58	MK085976.1
			Bacillus Phage vB_BanS_McSteamy, complete genome	787	787	1	92.83	OK499979.1
			Bacillus phage Carmel_SA, complete genome	765	765	1	92.1	KY963371.1
			Bacillus phage Tavor_SA, complete genome	763	763	0.99	92.1	KY963369.1
			Bacillus phage F16Ba, complete genome	760	760	1	91.93	MT745954.2
			Bacillus phage J5a, complete genome	749	749	1	91.54	MT745955.1
			Baciilus phage vB_BanS_Booya, complete genome	743	743	1	91.36	OK499999.1
			Bacillus phage z1a, complete genome	743	743	1	91.36	MT745956.2
			Bacillus thuringiensis strain L-7601 chromosome, complete genome	737	737	1	91.19	CP020002.1
			Bacillus thuringiensis serovar morrisoni strain BGSC 4AA1, complete genome	737	737	1	91.19	CP010577.1
			Bacillus thuringiensis serovar morrisoni str. 4AA1 chromosome, complete genome	737	737	1	91.19	CP015310.1
			Bacillus thuringiensis strain ZZQ-130 chromosome	737	737	1	91.19	CP089521.1
			Bacillus thuringiensis strain NB-176 chromosome, complete genome	737	737	1	91.19	CP083129.1
Bacillus phage Cherry	Fosfomycin resistance protein FosB	Metallothiol transferase which confers resistance to fosfomycin by catalyzing the addition of a thiol cofactor to fosfomycin. L-cysteine is probably the physiological thiol donor.	Bacillus anthracis str. BF1 chromosome, complete genome	676	676	1	100	CP047131.1
			Bacillus anthracis PCr DNA, complete genome	676	676	1	100	AP019731.1
			Bacillus anthracis strain 17OD930 chromosome, complete genome	676	676	1	100	CP029323.1
			Bacillus anthracis strain Tyrol 4675 chromosome, complete genome	676	676	1	100	CP018903.1
			Bacillus anthracis strain BA1035, complete genome	676	676	1	100	CP009700.1
			Bacillus anthracis strain RA3, complete genome	676	676	1	100	CP009697.1
			Bacillus anthracis strain AF039 chromosome, complete genome	676	676	1	100	CP076219.1
			Bacillus anthracis strain SA020 chromosome, complete genome	676	676	1	100	CP076216.1
			Bacillus anthracis str. BF1 chromosome, complete genome	676	676	1	100	CP076187.1
			Bacillus anthracis strain Tyrol 3520 chromosome, complete genome	676	676	1	100	CP076728.1
			Bacillus anthracis strain BF5 chromosome, complete genome	676	676	1	100	CP089993.1
			Bacillus anthracis strain HYU01, complete genome	676	676	1	100	CP008846.1
			Bacillus anthracis str. SVA11, complete genome	676	676	1	100	CP006742.1
			Bacillus anthracis phage Gamma isolate 51, complete genome	676	676	1	100	DQ222853.1
			Bacillus anthracis phage Cherry, complete genome	676	676	1	100	DQ222851.1
Bacillus phage Cherry	LambdaBa02, membrane protein	membrane protein	Bacillus anthracis strain FDAARGOS_695 chromosome	427	427	1	100	CP054816.1
			Bacillus anthracis strain FDAARGOS_702 chromosome	427	427	1	100	CP054800.1
			Bacillus anthracis strain FDAARGOS_703 chromosome	427	427	1	100	CP054797.1
			Bacillus anthracis strain FDAARGOS_699 chromosome	427	427	1	100	CP050973.1
			Bacillus anthracis strain FDAARGOS_697 chromosome	427	427	1	100	CP050972.1
			Bacillus anthracis strain FDAARGOS_696 chromosome	427	427	1	100	CP050971.1
			Bacillus anthracis strain FDAARGOS_694 chromosome	427	427	1	100	CP050970.1
			Bacillus anthracis str. BF1 chromosome, complete genome	427	427	1	100	CP047131.1
			Bacillus anthracis strain FDAARGOS_704 chromosome, complete genome	427	427	1	100	CP047111.1
			Bacillus anthracis strain FDAARGOS_705 chromosome, complete genome	427	427	1	100	CP047107.1
			Bacillus anthracis strain FDAARGOS_706 chromosome, complete genome	427	427	1	100	CP047104.1
			Bacillus anthracis strain FDAARGOS_700 chromosome, complete genome	427	427	1	100	CP047099.1
			Bacillus anthracis strain FDAARGOS_701 chromosome, complete genome	427	427	1	100	CP047098.1
			Bacillus anthracis strain FDAARGOS_698 chromosome, complete genome	427	427	1	100	CP047097.1
			Bacillus anthracis PCr DNA, complete genome	427	427	1	100	AP019731.1
			Bacillus anthracis strain 17OD930 chromosome, complete genome	427	427	1	100	CP029323.1
			Bacillus anthracis CZC5 DNA, complete genome	427	427	1	100	AP018443.1
			Bacillus anthracis strain London_499 chromosome, complete genome	427	427	1	100	CP029805.1
			Bacillus anthracis strain FDAARGOS_341 chromosome, complete genome	427	427	1	100	CP022044.2
			Bacillus anthracis strain 14RA5914, complete genome	427	427	1	100	CP023001.1
			Bacillus anthracis strain Sterne 34F2 genome	427	427	1	100	CP019726.1
			Bacillus anthracis strain SPV842_15, complete genome	427	427	1	100	CP019588.1
			Bacillus anthracis strain Tyrol 4675 chromosome, complete genome	427	427	1	100	CP018903.1
			Bacillus anthracis str. A16R, complete genome	427	427	1	100	CP001974.2
			Bacillus anthracis str. A16, complete genome	427	427	1	100	CP001970.2
			Bacillus anthracis strain PR10-4 chromosome, complete genome	427	427	1	100	CP012728.1
			Bacillus anthracis strain PR09-4 chromosome, complete genome	427	427	1	100	CP012727.1
			Bacillus anthracis strain PR09-1 chromosome, complete genome	427	427	1	100	CP012726.1
			Bacillus anthracis strain PR08 chromosome, complete genome	427	427	1	100	CP012725.1
			Bacillus anthracis strain PR07 chromosome, complete genome	427	427	1	100	CP012724.1
			Bacillus anthracis strain PR06 chromosome, complete genome	427	427	1	100	CP012723.1
			Bacillus anthracis strain PR05 chromosome, complete genome	427	427	1	100	CP012722.1
			Bacillus anthracis strain PR02 chromosome, complete genome	427	427	1	100	CP012721.1
			Bacillus anthracis strain PR01 chromosome, complete genome	427	427	1	100	CP012720.1
			Bacillus anthracis strain Parent1 chromosome, complete genome	427	427	1	100	CP012730.1
			Bacillus anthracis strain Parent2 chromosome, complete genome	427	427	1	100	CP012729.1
			Bacillus anthracis strain Tangail-1, complete genome	427	427	1	100	CP015779.1
			Bacillus anthracis strain Stendal chromosome, complete genome	427	427	1	100	CP014179.1
			Bacillus anthracis strain Larissa, complete genome	427	427	1	100	CP012519.1
			Bacillus anthracis DNA, nearly complete genome, strain: Shikan-NIID	427	427	1	100	AP014833.1
			Bacillus anthracis strain A1144, complete genome	427	427	1	100	CP010852.1
			Bacillus anthracis strain Canadian_bison, complete genome	427	427	1	100	CP010322.1
			Bacillus anthracis strain Ames, complete genome	427	427	1	100	CP009981.1
			Bacillus anthracis strain 2002013094, complete genome	427	427	1	100	CP009902.1
			Bacillus anthracis str. V770-NP-1R, complete genome	427	427	1	100	CP009598.1
			Bacillus anthracis strain BA1035, complete genome	427	427	1	100	CP009700.1
			Bacillus anthracis strain BA1015, complete genome	427	427	1	100	CP009544.1
			Bacillus anthracis str. Sterne, complete genome	427	427	1	100	CP009541.1
			Bacillus anthracis strain RA3, complete genome	427	427	1	100	CP009697.1
			Bacillus anthracis strain Pasteur, complete genome	427	427	1	100	CP009476.1
			Bacillus anthracis strain SK-102, complete genome	427	427	1	100	CP009464.1
			Bacillus anthracis strain Ohio ACB, complete genome	427	427	1	100	CP009341.1
			Bacillus anthracis strain Vollum 1B, complete genome	427	427	1	100	CP009328.1
			Bacillus anthracis strain K3, complete genome	427	427	1	100	CP009331.1
			Bacillus anthracis strain PAK-1, complete genome	427	427	1	100	CP009325.1
			Bacillus anthracis str. Turkey32, complete genome	427	427	1	100	CP009315.1
			Bacillus anthracis strain Pollino sequence	427	427	1	100	CP010813.1
			Bacillus anthracis strain CVCC40205 chromosome, complete genome	427	427	1	100	CP096827.1
			Bacillus anthracis strain CVCC40202 chromosome, complete genome	427	427	1	100	CP096824.1
			Bacillus anthracis strain Vollum chromosome, complete genome	427	427	1	100	CP076225.1
			Bacillus anthracis strain A159 chromosome, complete genome	427	427	1	100	CP076222.1
			Bacillus anthracis strain AF039 chromosome, complete genome	427	427	1	100	CP076219.1
			Bacillus anthracis strain SA020 chromosome, complete genome	427	427	1	100	CP076216.1
			Bacillus anthracis strain A0777 chromosome, complete genome	427	427	1	100	CP076213.1
			Bacillus anthracis strain A1074 chromosome, complete genome	427	427	1	100	CP076210.1
			Bacillus anthracis strain Pollino 3734 chromosome, complete genome	427	427	1	100	CP076207.1
			Bacillus anthracis strain 3-IZSLT chromosome, complete genome	427	427	1	100	CP076204.1
			Bacillus anthracis strain A3783 chromosome, complete genome	427	427	1	100	CP076201.1
			Bacillus anthracis strain Tangail-4/2 chromosome, complete genome	427	427	1	100	CP076198.1
			Bacillus anthracis strain 188678-1 chromosome, complete genome	427	427	1	100	CP076195.1
			Bacillus anthracis strain UR-1 chromosome, complete genome	427	427	1	100	CP076192.1
			Bacillus anthracis strain Pasteur chromosome, complete genome	427	427	1	100	CP076190.1
			Bacillus anthracis str. BF1 chromosome, complete genome	427	427	1	100	CP076187.1
			Bacillus anthracis strain A49 chromosome, complete genome	427	427	1	100	CP076184.1
			Bacillus anthracis strain A27 chromosome, complete genome	427	427	1	100	CP076181.1
			Bacillus anthracis strain BUL 12 chromosome, complete genome	427	427	1	100	CP076178.1
			Bacillus anthracis strain BUL 32 chromosome, complete genome	427	427	1	100	CP076176.1
			Bacillus anthracis strain A178 chromosome, complete genome	427	427	1	100	CP076173.1
			Bacillus anthracis strain A168 chromosome, complete genome	427	427	1	100	CP076170.1
			Bacillus anthracis strain A166 chromosome, complete genome	427	427	1	100	CP076167.1
			Bacillus anthracis strain A193a chromosome, complete genome	427	427	1	100	CP076164.1
			Bacillus anthracis strain BUL 14 chromosome, complete genome	427	427	1	100	CP076163.1
			Bacillus anthracis strain 4-IZSLT chromosome, complete genome	427	427	1	100	CP076160.1
			Bacillus anthracis strain A87 chromosome, complete genome	427	427	1	100	CP076157.1
			Bacillus anthracis strain BUL 16 chromosome, complete genome	427	427	1	100	CP076154.1
			Bacillus anthracis strain BUL 31 chromosome, complete genome	427	427	1	100	CP076151.1
			Bacillus anthracis strain BUL 19 chromosome, complete genome	427	427	1	100	CP076148.1
			Bacillus anthracis strain BUL 40 chromosome, complete genome	427	427	1	100	CP076146.1
			Bacillus anthracis strain 3016 chromosome, complete genome	427	427	1	100	CP076144.1
			Bacillus anthracis strain A29 chromosome, complete genome	427	427	1	100	CP076141.1
			Bacillus anthracis strain A182 chromosome, complete genome	427	427	1	100	CP076138.1
			Bacillus anthracis strain Tyrol 3520 chromosome, complete genome	427	427	1	100	CP076728.1
			Bacillus anthracis strain ChBA30D chromosome, complete genome	427	427	1	100	CP091767.1
			Bacillus anthracis strain PNO2D1 chromosome, complete genome	427	427	1	100	CP091765.1
			Bacillus anthracis strain PNO2 chromosome, complete genome	427	427	1	100	CP091762.1
			Bacillus anthracis strain Han, complete genome	427	427	1	100	CP008854.1
			Bacillus anthracis strain Cvac02, complete genome	427	427	1	100	CP008853.1
			Bacillus anthracis strain BF5 chromosome, complete genome	427	427	1	100	CP089993.1
			Bacillus anthracis strain delta Sterne genome	427	427	1	100	CP008752.1
			Bacillus anthracis strain STI1 chromosome, complete genome	427	427	1	100	CP066168.1
