# Supplementary material for: The analysis of the function, diversity, and evolution of the Bacillus phage genome
Source: BMC Microbiol. 2023 Jun 19;23:170. doi: 10.1186/s12866-023-02907-9 (PMC10278307; doi:10.1186/s12866-023-02907-9)
Supplement: Supplementary file 9 — Additional file 9: Table S9. The information of 236 Bacillus lytic pahge. [file 12866_2023_2907_MOESM9_ESM.xlsx]

## Sheet: Sheet2
Table S9 The information of 236 Bacillus lytic pahge
Accession	Name
OK500002.1	Bacillus phage vB_BanS_Athena
MN604230.1	Bacillus phage vB_BcM_Sam112
NC_049972.1	Bacillus phage vB_Bpu_PumA2
NC_049971.1	Bacillus phage vB_Bpu_PumA1
CP042877.1	Bacillus phage GaW-2019a
MN153503.1	Bacillus phage Chotacabras
MN176232.1	Bacillus phage 280BB001
MN176231.1	Bacillus phage 276BB001
MN176230.1	Bacillus phage 056SW001B
MN176229.1	Bacillus phage 055SW001
MN176228.1	Bacillus phage 049ML003
OK499990.1	Bacillus phage vB_BanH_RonSwanson
MN176227.1	Bacillus phage 049ML001
MN176226.1	Bacillus phage 035JT001
MN176225.1	Bacillus phage 031MP004
MN176223.1	Bacillus phage 031MP003
MN176224.1	Bacillus phage 031MP002
MN176222.1	Bacillus phage 022DV001
MN176221.1	Bacillus phage 019DV004
MN176220.1	Bacillus phage 019DV002
MN176219.1	Bacillus phage 000TH010
MN150686.1	Bacillus phage BC-T25
OK499983.1	Bacillus phage vB_BanH_McCartney
MN065183.1	Bacillus phage vB_BthS-HD29phi
NC_048797.1	Bacillus phage vB_BmeM-Goe8
NC_049970.1	Bacillus phage Karezi
MN013089.1	Bacillus phage vB_BspM_MarvelLand
MN013088.1	Bacillus phage vB_BspS_SplendidRed
MN038176.1	Bacillus phage Phireball
MN038178.1	Bacillus phage Beyonphe
MN038179.1	Bacillus phage ALPS
MT601274.1	Bacillus phage vB_BsuS-Goe13
MT601273.1	Bacillus phage vB_BsuS-Goe12
OK499976.1	Bacillus phage vB_BanH_JarJar
MT601272.1	Bacillus phage vB_BsuS-Goe11
MT601271.1	Bacillus phage vB_BsuM-Goe10
MT601270.1	Bacillus phage vB_BsuM-Goe9
MK843319.1	Bacillus phage vB_BthS-TP21T
NC_048762.1	Bacillus phage vB_BtS_B83
KC847113.1	Bacillus phage PBP180
NC_049969.1	Bacillus phage DK3
NC_049968.1	Bacillus phage DK2
NC_049967.1	Bacillus phage DK1
MK288022.1	Bacillus phage pW4
OK499977.1	Bacillus phage vB_BanH_Emiliahah
MK288021.1	Bacillus phage pW2
MH458951.1	Bacillus phage vB_BthS_BMBphi
MK215646.1	Bacillus phage vB_BthM-Goe5
MK084630.1	Bacillus phage StevenHerd11
MK085976.1	Bacillus phage AP631
MH884513.1	Bacillus phage vB_BpsS-36
MH884512.1	Bacillus phage vB_BpsS-140
MH884514.1	Bacillus phage vB_BpsM-61
MH884513.1	Bacillus phage vB_BpsS-36
MH884512.1	Bacillus phage vB_BpsS-140
OK500001.1	Bacillus phage vB_BanH_Abinadi
MH884514.1	Bacillus phage vB_BpsM-61
MH884508.1	Bacillus phage vB_BcoS-136
NC_048735.1	Bacillus phage vB_BboS-125
MH752385.1	Bacillus phage Ray17
NC_049966.1	Bacillus phage vB_BthP-Goe4
MH638311.1	Bacillus phage OmnioDeoPrimus
MH638312.1	Bacillus phage Kioshi
MH638310.1	Bacillus phage Kamfam
MH638309.1	Bacillus phage Hobo
MH707430.1	Bacillus phage BSP7
OK499979.1	Bacillus Phage vB_BanS_McSteamy
NC_048726.1	Bacillus phage BSP38
NC_048725.1	Bacillus phage Wes44
MH538296.1	Bacillus phage Maceta
MH538193.1	Bacillus phage Saddex
MF418016.1	Bacillus phage vB_BceM-HSE3
OL964058.1	Bacillus phage vB_BtM_BMBsp2
MG983742.1	Bacillus phage Anath
CP027117.1	Bacillus phage EZ-2018a
MG967617.1	Bacillus phage v_B-Bak6
MG967618.1	Bacillus phage v_B-Bak10
DQ289555.1	Bacillus phage WBeta
MG967616.1	Bacillus phage v_B-Bak1
MG763894.1	Bacillus phage HonestAbe
NC_048698.1	Bacillus phage Carmen17
MG710484.1	Bacillus phage BtiUFT6.51-F
MF422185.1	Bacillus phage BSP10
MG602477.1	Bacillus phage BCP01
MG584725.1	Bacillus phage BVE2
LT960610.1	Bacillus phage SBSphiC
LT960608.1	Bacillus phage SBSphiJ
MG000860.1	Bacillus phage BSP9
JX887877.1	Bacillus phage vB_BtS_BMBtp2
MH487649.1	Bacillus phage BC01
MF765814.1	Bacillus phage Taffo16
MF498901.1	Bacillus phage Anthony
MF288920.1	Bacillus phage Zainny
MF288917.1	Bacillus phage PPIsBest
MF288921.1	Bacillus phage OTooleKemple52
MF288922.1	Bacillus phage Janet
MF288918.1	Bacillus phage Bubs
MF288919.1	Bacillus phage AaronPhadgers
MN082624.1	Bacillus phage VioletteMad
KC330682.1	Bacillus phage Taylor
MF156580.1	Bacillus phage RadRaab
NC_049964.1	Bacillus phage KonjoTrouble
NC_049963.1	Bacillus phage Juan
NC_049965.1	Bacillus phage vB_BveP-Goe6
KY963369.1	Bacillus phage Tavor_SA
KY963370.1	Bacillus phage Negev_SA
KY963371.1	Bacillus phage Carmel_SA
KY888882.1	Bacillus phage Flapjack
NC_049961.1	Bacillus phage BeachBum
NC_049962.1	Bacillus phage SerPounce
OM112209.1	Bacillus phage PK1
FJ230960.1	Bacillus phage SPO1
NC_049960.1	Bacillus phage Harambe
NC_048652.1	Bacillus phage vB_BsuM-Goe3
KY368639.1	Bacillus phage vB_BsuM-Goe2
KX987999.1	Bacillus phage BCP12
KX961630.1	Bacillus phage QCM8
KX961629.1	Bacillus phage BJ4
KX961632.1	Bacillus phage SBP8a
NC_049959.1	Bacillus phage QCM11
NC_031032.1	Bacillus phage Stitch
NC_031015.1	Bacillus phage Claudi
KF669659.1	Bacillus phage Riggi
NC_031121.1	Bacillus phage Aurora
NC_031054.1	Bacillus phage DirtyBetty
NC_031012.1	Bacillus phage Kida
NC_048667.1	Bacillus phage Deep-Purple
KX190835.1	Bacillus phage vB_BtS_BMBtp15
NC_048640.1	Bacillus phage vB_BtS_BMBtp14
KX190832.1	Bacillus phage vB_BtS_BMBtp13
KX190834.1	Bacillus phage BMBtpLA3
KX227758.1	Bacillus phage PfNC7401
KX227759.1	Bacillus phage PfIS075
EU771092.1	Bacillus phage phi29
NC_031055.1	Bacillus phage PfEFR-5
NC_048641.1	Bacillus phage PfEFR-4
KX156152.1	Bacillus phage Smudge
NC_031024.1	Bacillus phage Belinda
NC_031034.1	Bacillus phage SalinJah
KU836751.1	Bacillus phage Leo2
NC_031039.1	Bacillus phage AR9
NC_049975.1	Bacillus phage vB_BsuP-Goe1
NC_031116.1	Bacillus phage Zuko
LC680884.1	Bacillus phage PBS1
KU737346.1	Bacillus phage Vinny
NC_031027.1	Bacillus phage SageFayge
NC_031100.1	Bacillus phage Phrodo
NC_031049.1	Bacillus phage NotTheCreek
NC_031037.1	Bacillus phage Nigalana
NC_031070.1	Bacillus phage Nemo
KU737345.1	Bacillus phage Juglone
NC_031006.1	Bacillus phage DIGNKC
EU874396.1	Bacillus phage IEBH
KF669651.1	Bacillus phage Glittering
JN638751.1	Bacillus phage G
KC330683.1	Bacillus phage Finn
NC_020477.1	Bacillus phage Eoghan
NC_020479.1	Bacillus phage Curly
OM249958.1	Bacillus phage TBA3
NC_022773.1	Bacillus phage Blastoid
NC_029024.1	Bacillus phage 250
EU408779.1	Bacillus phage AP50
NC_020478.1	Bacillus phage Andromeda
MZ969646.1	Bacillus phage BUCT082
MZ751040.1	Bacillus phage phi18
MZ501265.1	Bacillus phage 278BB001
MZ501264.1	Bacillus phage 274BB002
MZ501263.1	Bacillus phage 043JT007
MZ501262.1	Bacillus phage 035JT004
OL580764.1	Bacillus phage vB_BsuS-Goe14
MZ501261.1	Bacillus phage 010DV005
MZ501260.1	Bacillus phage 010DV004
MZ501261.1	Bacillus phage 010DV005
MZ501260.1	Bacillus phage 010DV004
OL744111.1	Bacillus phage Arbo1
OL744112.1	Bacillus phage Ademby
MZ384014.1	Bacillus phage DLn1
MN857617.1	Bacillus phage SRT01hs
MW749009.1	Bacillus phage vB_BspP_Dartukuta
MW749002.1	Bacillus phage vB_BspH_Mawwa
OK499991.1	Bacillus phage vB_BanS_Sophrita
MW749007.1	Bacillus phage vB_BspH_TimeGriffin
MW749006.1	Bacillus phage vB_BspM_AgentSmith
MW749003.1	Bacillus phage vB_BspM_Internexus
MW787012.1	Bacillus phage SWEP1
MW596414.1	Bacillus phage BCP18
MW584228.1	Bacillus phage BCPG3
MW477480.1	Bacillus phage Whiting18
MW419087.1	Bacillus phage 015DV004
MW419086.1	Bacillus phage 015DV002
MW419085.1	Bacillus phage 000TH009
OK499994.1	Bacillus phage vB_BanS_Skywalker
MW419084.1	Bacillus phage 000TH008
MW354670.1	Bacillus phage BSTP6
MW354669.1	Bacillus phage BSTP5
MW354668.1	Bacillus phage BSTP4
MW354667.1	Bacillus phage BSTP3
MW354676.1	Bacillus phage BSTP8
MW354678.1	Bacillus phage BSTP12
MW354677.1	Bacillus phage BSTP10
MW392802.1	Bacillus phage BCPST
MW392803.1	Bacillus phage BCPG1
OK499992.1	Bacillus phage vB_BanS_Nate
MW392801.1	Bacillus phage BCP6
NC_055917.1	Bacillus phage WhyPhy
MW281503.1	Bacillus phage Anthos
NC_055914.1	Bacillus phage Thornton
LC597490.1	Bacillus phage vB_BceM_WH1
DQ840344.2	Bacillus phage 1
MW084976.1	Bacillus phage Kirov
NC_055908.1	Bacillus phage DLc1
MW001214.1	Bacillus phage SP8
MT745956.2	Bacillus phage z1a
OK499987.1	Bacillus phage vB_BanS_MrDarsey
MT745955.1	Bacillus phage J5a
MT745954.2	Bacillus phage F16Ba
MT700412.1	Bacillus phage 1_ICo-2020
NC_055905.1	Bacillus phage Baseball_field
MT514532.1	Bacillus phage Bolokhovo
NC_049974.1	Bacillus phage Gxv1
MT422786.1	Bacillus phage Novomoskovsk
MT416612.1	Bacillus phage YungSlug
MT366945.1	Bacillus phage phi3Ts
MT366948.1	Bacillus phage Hyb3phi3Ts-SPbeta
OK499972.1	Bacillus phage vB_BanS_Chewbecca
MT366947.1	Bacillus phage Hyb2phi3Ts-SPbeta
MT366946.1	Bacillus phage Hyb1phi3Ts-SPbeta
CP052843.1	Bacillus phage Hybphi3Ts
MT254578.1	Bacillus phage Izhevsk
MT210152.1	Bacillus phage vB_Bacillus_1020A
MT151604.1	Bacillus phage P59
MT136606.1	Bacillus phage vB_BceS_KLEB30-3S
MN604698.1	Bacillus phage vB_BcM_Sam46
MT584805.1	Bacillus phage Tomato
NC_002649.1	Bacillus phage GA-1
OM112210.1	Bacillus phage PK2
